# Supplementary material for: Multi-Target Inhibitor CUDC-101 Impairs DNA Damage Repair and Enhances Radiation Response in Triple-Negative Breast Cell Line
Source: Pharmaceuticals (Basel). 2024 Nov 1;17(11):1467. doi: 10.3390/ph17111467 (PMC11597529; doi:10.3390/ph17111467)
Supplement: Supplementary file 1 [file pharmaceuticals-17-01467-s001.zip]

Archive with 1 entries (1 files):
- pharmaceuticals-3268134-supplementary.pdf
